# Supplementary material for: Higher hypnotic suggestibility is associated with the lower EEG signal variability in theta, alpha, and beta frequency bands
Source: PLoS One. 2020 Apr 9;15(4):e0230853. doi: 10.1371/journal.pone.0230853 (PMC7145105; doi:10.1371/journal.pone.0230853)
Supplement: S1 Data — (ZIP) [file pone.0230853.s001.zip]

Archive with 188 entries (171 files):
- DE_Features/
- DE_Features/.DS_Store
- __MACOSX/
- __MACOSX/DE_Features/
- __MACOSX/DE_Features/._.DS_Store
- DE_Features/C3/
- DE_Features/C3/P1.mat
- DE_Features/C3/P10.mat
- DE_Features/C3/P11.mat
- DE_Features/C3/P12.mat
- DE_Features/C3/P2.mat
- DE_Features/C3/P3.mat
- DE_Features/C3/P4.mat
- DE_Features/C3/P5.mat
- DE_Features/C3/P6.mat
- DE_Features/C3/P7.mat
- DE_Features/C3/P8.mat
- DE_Features/C3/P9.mat
- DE_Features/C4/
- DE_Features/C4/P1.mat
- DE_Features/C4/P10.mat
- DE_Features/C4/P11.mat
- DE_Features/C4/P12.mat
- DE_Features/C4/P2.mat
- DE_Features/C4/P3.mat
- DE_Features/C4/P4.mat
- DE_Features/C4/P5.mat
- DE_Features/C4/P6.mat
- DE_Features/C4/P7.mat
- DE_Features/C4/P8.mat
- DE_Features/C4/P9.mat
- DE_Features/Cz/
- DE_Features/Cz/P1.mat
- DE_Features/Cz/P10.mat
- DE_Features/Cz/P11.mat
- DE_Features/Cz/P12.mat
- DE_Features/Cz/P2.mat
- DE_Features/Cz/P3.mat
- DE_Features/Cz/P4.mat
- DE_Features/Cz/P5.mat
- DE_Features/Cz/P6.mat
- DE_Features/Cz/P7.mat
- DE_Features/Cz/P8.mat
- DE_Features/Cz/P9.mat
- DE_Features/F3/
- DE_Features/F3/P1.mat
- DE_Features/F3/P10.mat
- DE_Features/F3/P11.mat
- DE_Features/F3/P12.mat
- DE_Features/F3/P2.mat
- DE_Features/F3/P3.mat
- DE_Features/F3/P4.mat
- DE_Features/F3/P5.mat
- DE_Features/F3/P6.mat
- DE_Features/F3/P7.mat
- DE_Features/F3/P8.mat
- DE_Features/F3/P9.mat
- DE_Features/F4/
- DE_Features/F4/P1.mat
- DE_Features/F4/P10.mat
- DE_Features/F4/P11.mat
- DE_Features/F4/P12.mat
- DE_Features/F4/P2.mat
- DE_Features/F4/P3.mat
- DE_Features/F4/P4.mat
- DE_Features/F4/P5.mat
- DE_Features/F4/P6.mat
- DE_Features/F4/P7.mat
- DE_Features/F4/P8.mat
- DE_Features/F4/P9.mat
- DE_Features/Fz/
- DE_Features/Fz/P1.mat
- DE_Features/Fz/P10.mat
- DE_Features/Fz/P11.mat
- DE_Features/Fz/P12.mat
- DE_Features/Fz/P2.mat
- DE_Features/Fz/P3.mat
- DE_Features/Fz/P4.mat
- DE_Features/Fz/P5.mat
- DE_Features/Fz/P6.mat
- DE_Features/Fz/P7.mat
- DE_Features/Fz/P8.mat
- DE_Features/Fz/P9.mat
- DE_Features/O1/
- DE_Features/O1/P1.mat
- DE_Features/O1/P10.mat
- DE_Features/O1/P11.mat
- DE_Features/O1/P12.mat
- DE_Features/O1/P2.mat
- DE_Features/O1/P3.mat
- DE_Features/O1/P4.mat
- DE_Features/O1/P5.mat
- DE_Features/O1/P6.mat
- DE_Features/O1/P7.mat
- DE_Features/O1/P8.mat
- DE_Features/O1/P9.mat
- DE_Features/O2/
- DE_Features/O2/P1.mat
- DE_Features/O2/P10.mat
- DE_Features/O2/P11.mat
- DE_Features/O2/P12.mat
- DE_Features/O2/P2.mat
- DE_Features/O2/P3.mat
- DE_Features/O2/P4.mat
- DE_Features/O2/P5.mat
- DE_Features/O2/P6.mat
- DE_Features/O2/P7.mat
- DE_Features/O2/P8.mat
- DE_Features/O2/P9.mat
- DE_Features/Oz/
- DE_Features/Oz/P1.mat
- DE_Features/Oz/P10.mat
- DE_Features/Oz/P11.mat
- DE_Features/Oz/P12.mat
- DE_Features/Oz/P2.mat
- DE_Features/Oz/P3.mat
- DE_Features/Oz/P4.mat
- DE_Features/Oz/P5.mat
- DE_Features/Oz/P6.mat
- DE_Features/Oz/P7.mat
- DE_Features/Oz/P8.mat
- DE_Features/Oz/P9.mat
- DE_Features/P3/
- DE_Features/P3/P1.mat
- DE_Features/P3/P10.mat
- DE_Features/P3/P11.mat
- DE_Features/P3/P12.mat
- DE_Features/P3/P2.mat
- DE_Features/P3/P3.mat
- DE_Features/P3/P4.mat
- DE_Features/P3/P5.mat
- DE_Features/P3/P6.mat
- DE_Features/P3/P7.mat
- DE_Features/P3/P8.mat
- DE_Features/P3/P9.mat
- DE_Features/P4/
- DE_Features/P4/P1.mat
- DE_Features/P4/P10.mat
- DE_Features/P4/P11.mat
- DE_Features/P4/P12.mat
- DE_Features/P4/P2.mat
- DE_Features/P4/P3.mat
- DE_Features/P4/P4.mat
- DE_Features/P4/P5.mat
- DE_Features/P4/P6.mat
- DE_Features/P4/P7.mat
- DE_Features/P4/P8.mat
- DE_Features/P4/P9.mat
- DE_Features/Pz/
- DE_Features/Pz/P1.mat
- DE_Features/Pz/P10.mat
- DE_Features/Pz/P11.mat
- DE_Features/Pz/P12.mat
- DE_Features/Pz/P2.mat
- DE_Features/Pz/P3.mat
- DE_Features/Pz/P4.mat
- DE_Features/Pz/P5.mat
- DE_Features/Pz/P6.mat
- DE_Features/Pz/P7.mat
- DE_Features/Pz/P8.mat
- DE_Features/Pz/P9.mat
- DE_Features/readMe.pdf
- DE_Features/T7/
- DE_Features/T7/P1.mat
- DE_Features/T7/P10.mat
- DE_Features/T7/P11.mat
- DE_Features/T7/P12.mat
- DE_Features/T7/P2.mat
- DE_Features/T7/P3.mat
- DE_Features/T7/P4.mat
- DE_Features/T7/P5.mat
- DE_Features/T7/P6.mat
- DE_Features/T7/P7.mat
- DE_Features/T7/P8.mat
- DE_Features/T7/P9.mat
- DE_Features/T8/
- DE_Features/T8/P1.mat
- DE_Features/T8/P10.mat
- DE_Features/T8/P11.mat
- DE_Features/T8/P12.mat
- DE_Features/T8/P2.mat
- DE_Features/T8/P3.mat
- DE_Features/T8/P4.mat
- DE_Features/T8/P5.mat
- DE_Features/T8/P6.mat
- DE_Features/T8/P7.mat
- DE_Features/T8/P8.mat
- DE_Features/T8/P9.mat
